# Supplementary material for: Early Reoperation Rates and Its Risk Factors after Instrumented Spinal Fusion Surgery for Degenerative Spinal Disease: A Nationwide Cohort Study of 65,355 Patients
Source: J Clin Med. 2022 Jun 10;11(12):3338. doi: 10.3390/jcm11123338 (PMC9225055; doi:10.3390/jcm11123338)
Supplement: Supplementary file 1 [file jcm-11-03338-s001.zip]

Archive with 1 entries (1 files):
- jcm-1726373-supplementary.pdf
